# Supplementary material for: Enhanced sensitivity to optimistic cues is manifested in brain structure: a voxel-based morphometry study
Source: Soc Cogn Affect Neurosci. 2021 Jun 29;16(11):1170–81. doi: 10.1093/scan/nsab075 (PMC8599192; doi:10.1093/scan/nsab075)
Supplement: nsab075_Supp [file nsab075_supp.zip]

Archive with 3 entries (3 files):
- scan-21-037-File006.docx
- scan-21-037-File007.docx
- scan-21-037-File008.docx
